# Supplementary material for: Raphani Semen (Raphanus sativus L.) Ameliorates Alcoholic Fatty Liver Disease by Regulating De Novo Lipogenesis
Source: Nutrients. 2021 Dec 13;13(12):4448. doi: 10.3390/nu13124448 (PMC8705906; doi:10.3390/nu13124448)
Supplement: Supplementary file 1 [file nutrients-13-04448-s001.zip]

Archive with 1 entries (1 files):
- nutrients-1441813-supplementary.pdf
